# Supplementary material for: Deletion of the col-26 Transcription Factor Gene and a Point Mutation in the exo-1 F-Box Protein Gene Confer Sorbose Resistance in Neurospora crassa
Source: J Fungi (Basel). 2022 Nov 6;8(11):1169. doi: 10.3390/jof8111169 (PMC9697653; doi:10.3390/jof8111169)
Supplement: Supplementary file 1 [file jof-08-01169-s001.zip]

Archive with 1 entries (1 files):
- jof-1989961-supplementary.pdf
